# Supplementary material for: Phosphoregulation of RAD51AP1 function in homology-directed repair
Source: J Biol Chem. 2026 Jan 12;302(3):111149. doi: 10.1016/j.jbc.2026.111149 (PMC12887393; doi:10.1016/j.jbc.2026.111149)
Supplement: Supplementary Material 1 [file mmc1.xlsx]

## Sheet: Figure 1C
	Figure 1. S277/282 regulate RAD51AP1 activity in HDR.								Clone nomenclature: WT27, S2A4, S2A14, S2D3, S2D5 converted to WT, S2A-1, S2A-2, S2D-1 and S2D-2, respectively.
	Fogire 1, C
		Olaparib [uM]	AP1KO+WT27				AP1KO+S2D-1				AP1KO+S2A-1			AP1KO				AP1KO+S2A-2				AP1KO+S2D-2
		0	100	100	100		100	100	100		100	100	100	100	100	100		100	100	100		100	100	100	100
		1	79.932	64.7436	69.8347		85.0352	75.2119	52.6104		32.6156	33.7908	29.0541	40	30.6173	30.6173		30.1282	38.2514	31.1976		74.6342	68.8726	63.2743	69.9153
		1.5	55.5556	69.94302*	70.1101928*		58.4507	69.774	65.1941		17.823	19.5686	19.5946	22.8	17.7778	17.7778		17.1329	21.5164	16.7588		48.9431	50.817	46.1652	42.7966
		2.5	25.8989	26	25		31.7066	43.1388	61.61395856*			5.66013	5.37538	6	9.28395	9.28395		6.71329	6.68033	8.1		21.3937	25.1401	23.2617	20.5811
												Compare column means (main column effect)
		Two-way ANOVA	Ordinary
		Alpha	0.05									Number of families	1
												Number of comparisons per family	15
		Source of Variation	% of total variation	P value	P value summary	Significant?						Alpha	0.05
		Interaction	5.219	<0.0001	****	Yes
		Row Factor	74.81	<0.0001	****	Yes						Tukey's multiple comparisons test	Predicted (LS) Mean diff.	95.00% CI of diff.	Below threshold?	Summary	Adjusted P Value
		Column Factor	11.4	<0.0001	****	Yes
												WT27 vs. S2D #3	-5.039	-11.22 to 1.146	No	ns	0.1725
		ANOVA table	SS (Type III)	DF	MS	F (DFn, DFd)	P value					WT27 vs. S2A #4	23.3	17.50 to 29.11	Yes	****	<0.0001
		Interaction	4986	15	332.4	F (15, 56) = 16.55	P<0.0001					WT27 vs. AP1 KO #3	23.44	17.71 to 29.16	Yes	****	<0.0001
		Row Factor	71468	3	23823	F (3, 56) = 1186	P<0.0001					WT27 vs. S2A #14	23.38	17.35 to 29.42	Yes	****	<0.0001
		Column Factor	10890	5	2178	F (5, 56) = 108.4	P<0.0001					WT27 vs. S2D #5	3.436	-2.290 to 9.162	No	ns	0.4926
		Residual	1125	56	20.09							S2D #3 vs. S2A #4	28.34	23.03 to 33.65	Yes	****	<0.0001
												S2D #3 vs. AP1 KO #3	28.48	23.25 to 33.70	Yes	****	<0.0001
		Data summary										S2D #3 vs. S2A #14	28.42	22.86 to 33.99	Yes	****	<0.0001
		Number of columns (Column Factor)	6									S2D #3 vs. S2D #5	8.475	3.248 to 13.70	Yes	***	0.0002
		Number of rows (Row Factor)	4									S2A #4 vs. AP1 KO #3	0.1363	-4.635 to 4.908	No	ns	>0.9999
		Number of values	80									S2A #4 vs. S2A #14	0.08232	-5.057 to 5.222	No	ns	>0.9999
												S2A #4 vs. S2D #5	-19.86	-24.64 to -15.09	Yes	****	<0.0001
												AP1 KO #3 vs. S2A #14	-0.05395	-5.104 to 4.996	No	ns	>0.9999
												AP1 KO #3 vs. S2D #5	-20	-24.68 to -15.33	Yes	****	<0.0001
												S2A #14 vs. S2D #5	-19.95	-25.00 to -14.90	Yes	****	<0.0001
												Test details	Predicted (LS) Mean 1	Predicted (LS) Mean 2	Predicted (LS) Mean diff.	SE of diff.	N1	N2	q	DF
												WT27 vs. S2D #3	63.17	68.21	-5.039	2.096	10	11	3.4	56
												WT27 vs. S2A #4	63.17	39.87	23.3	1.967	10	15	16.75	56
												WT27 vs. AP1 KO #3	63.17	39.74	23.44	1.941	10	16	17.08	56
												WT27 vs. S2A #14	63.17	39.79	23.38	2.046	10	12	16.17	56
												WT27 vs. S2D #5	63.17	59.74	3.436	1.941	10	16	2.504	56
												S2D #3 vs. S2A #4	68.21	39.87	28.34	1.801	11	15	22.26	56
												S2D #3 vs. AP1 KO #3	68.21	39.74	28.48	1.772	11	16	22.73	56
												S2D #3 vs. S2A #14	68.21	39.79	28.42	1.886	11	12	21.31	56
												S2D #3 vs. S2D #5	68.21	59.74	8.475	1.772	11	16	6.766	56
												S2A #4 vs. AP1 KO #3	39.87	39.74	0.1363	1.617	15	16	0.1192	56
												S2A #4 vs. S2A #14	39.87	39.79	0.08232	1.742	15	12	0.06684	56
												S2A #4 vs. S2D #5	39.87	59.74	-19.86	1.617	15	16	17.37	56
												AP1 KO #3 vs. S2A #14	39.74	39.79	-0.05395	1.711	16	12	0.04458	56
												AP1 KO #3 vs. S2D #5	39.74	59.74	-20	1.584	16	16	17.85	56
												S2A #14 vs. S2D #5	39.79	59.74	-19.95	1.711	12	16	16.48	56

## Sheet: Figure 1D
		Figure 1. S277/282 regulate RAD51AP1 activity in HDR.								Clone nomenclature: WT27, S2A4, S2A14, S2D3, S2D5 converted to WT, S2A-1, S2A-2, S2D-1 and S2D-2, respectively.
	Figure 1, D
	HU [mM]	HeLa					RAD51AP1KO+WT27					RAD51AP1KO+S2D-1					AP1KO					RAD51AP1KO+S2A-1					RAD51AP1KO+S2A1-2
	0	100	100	100			100	100	100			100	100	100			100	100	100			100	100	100			100	100	100
	0.125	90.1274	81.8923	86.1014			90.5243	83.1652	86.7389			82.2718	89.635	89.635			68.3597	66.6323	68.7875			41.1287	57.3551	46.7957			33.3294	68.3165	42.4786
	0.25	91.7451	70.2151	85.2166			80.9153	74.3006	75.8286			89.0575	80.1877	80.1877			36.968	34.1115	37.2542			30.877	16.2005	24.0549			28.3966	14.0869	22.4958
	0.5	62.3246	19.1656	62.4984			56.803	23.4881	59.1845			59.4973	19.0622	19.0622			14.0866	13.1509	14.0299			7.89384	7.50934	7.82161			6.97079	6.16633	6.89084
		Table Analyzed	01262024_HU_SRB_Survival_3 replicates
										Compare column means (main column effect)
		Two-way ANOVA	Ordinary
		Alpha	0.05							Number of families	1
										Number of comparisons per family	15
		Source of Variation	% of total variation	P value	P value summary	Significant?				Alpha	0.05
		Interaction	9.295	<0.0001	****	Yes
		Row Factor	64.4	<0.0001	****	Yes				Tukey's multiple comparisons test	Mean Diff.	95.00% CI of diff.	Below threshold?	Summary	Adjusted P Value
		Column Factor	20.64	<0.0001	****	Yes
										HeLa vs. WT27	1.528	-10.29 to 13.35	No	ns	0.9988
		ANOVA table	SS	DF	MS	F (DFn, DFd)	P value			HeLa vs. S2D3	3.391	-8.426 to 15.21	No	ns	0.9559
		Interaction	7503	15	500.2	F (15, 48) = 5.258	P<0.0001			HeLa vs. AP1KO	24.66	12.84 to 36.48	Yes	****	<0.0001
		Row Factor	51987	3	17329	F (3, 48) = 182.2	P<0.0001			HeLa vs. S2A 4	34.14	22.32 to 45.95	Yes	****	<0.0001
		Column Factor	16663	5	3333	F (5, 48) = 35.04	P<0.0001			HeLa vs. S2A14	35.01	23.20 to 46.83	Yes	****	<0.0001
		Residual	4566	48	95.12					WT27 vs. S2D3	1.863	-9.954 to 13.68	No	ns	0.997
										WT27 vs. AP1KO	23.13	11.31 to 34.95	Yes	****	<0.0001
		Data summary								WT27 vs. S2A 4	32.61	20.79 to 44.43	Yes	****	<0.0001
		Number of columns (Column Factor)	6							WT27 vs. S2A14	33.48	21.67 to 45.30	Yes	****	<0.0001
		Number of rows (Row Factor)	4							S2D3 vs. AP1KO	21.27	9.451 to 33.09	Yes	****	<0.0001
		Number of values	72							S2D3 vs. S2A 4	30.75	18.93 to 42.56	Yes	****	<0.0001
										S2D3 vs. S2A14	31.62	19.80 to 43.44	Yes	****	<0.0001
										AP1KO vs. S2A 4	9.479	-2.338 to 21.30	No	ns	0.1836
										AP1KO vs. S2A14	10.35	-1.463 to 22.17	No	ns	0.1169
										S2A 4 vs. S2A14	0.8754	-10.94 to 12.69	No	ns	>0.9999
										Test details	Mean 1	Mean 2	Mean Diff.	SE of diff.	N1	N2	q	DF
										HeLa vs. WT27	79.11	77.58	1.528	3.982	12	12	0.5428	48
										HeLa vs. S2D3	79.11	75.72	3.391	3.982	12	12	1.204	48
										HeLa vs. AP1KO	79.11	54.45	24.66	3.982	12	12	8.758	48
										HeLa vs. S2A 4	79.11	44.97	34.14	3.982	12	12	12.13	48
										HeLa vs. S2A14	79.11	44.09	35.01	3.982	12	12	12.44	48
										WT27 vs. S2D3	77.58	75.72	1.863	3.982	12	12	0.6616	48
										WT27 vs. AP1KO	77.58	54.45	23.13	3.982	12	12	8.216	48
										WT27 vs. S2A 4	77.58	44.97	32.61	3.982	12	12	11.58	48
										WT27 vs. S2A14	77.58	44.09	33.48	3.982	12	12	11.89	48
										S2D3 vs. AP1KO	75.72	54.45	21.27	3.982	12	12	7.554	48
										S2D3 vs. S2A 4	75.72	44.97	30.75	3.982	12	12	10.92	48
										S2D3 vs. S2A14	75.72	44.09	31.62	3.982	12	12	11.23	48
										AP1KO vs. S2A 4	54.45	44.97	9.479	3.982	12	12	3.367	48
										AP1KO vs. S2A14	54.45	44.09	10.35	3.982	12	12	3.678	48
										S2A 4 vs. S2A14	44.97	44.09	0.8754	3.982	12	12	0.3109	48

## Sheet: Figure 1E
		Figure 1. S277/282 regulate RAD51AP1 activity in HDR.								Clone nomenclature: WT27, S2A4, S2A14, S2D3, S2D5 converted to WT, S2A-1, S2A-2, S2D-1 and S2D-2, respectively.
		Figure 1, E
		MMC [uM]	HeLa					AP1KO					RAD51AP1KO+WT27					RAD51AP1KO+S2A-2					RAD51AP1KO+S2D-1
		0	100	100				100	100	100			100	100	100	100		100	100	100			100	100	100
		1	22.857	22.118	20.06			2.002	1.887	1.929				16.5	23.68	14.35		1.19	1.16	1.4			11.14	14.72	12.2
		2	0.85	1.04				0.128	0.071	0.118			1.51	1.51	1.25	0.89		0.08	0.09	0.078			0.82	1.16	1
		3	0.15963	0.13133	0.21198			0.00914	0.034701	0.05			0.28	0.26	0.24	0.16		0.03	0.03	0.024			0.16	0.17	0.14
			Table Analyzed	12222023_MMC_AP1_CLones								Compare column means (main column effect)
			Two-way ANOVA	Ordinary								Number of families	1
			Alpha	0.05								Number of comparisons per family	10
												Alpha	0.05
			Source of Variation	% of total variation	P value	P value summary	Significant?
			Row Factor	99.08	<0.0001	****	Yes					Tukey's multiple comparisons test	Mean Diff.	95.00% CI of diff.	Below threshold?	Summary	Adjusted P Value
			Column Factor	0.2616	0.0011	**	Yes
												HeLa vs. AP1KO	5.485	1.159 to 9.812	Yes	**	0.0063
			ANOVA table	SS (Type III)	DF	MS	F (DFn, DFd)	P value				HeLa vs. WT27	1.405	-2.702 to 5.512	No	ns	0.87
			Row Factor	116787	3	38929	F (3, 57) = 2662	P<0.0001				HeLa vs. S2A-2	5.462	1.217 to 9.707	Yes	**	0.0054
			Column Factor	308.3	4	77.09	F (4, 57) = 5.272	P=0.0011				HeLa vs. S2D-1	2.545	-1.781 to 6.872	No	ns	0.4681
			Residual	833.5	57	14.62						AP1KO vs. WT27	-4.08	-8.255 to 0.09494	No	ns	0.0585
												AP1KO vs. S2A-2	-0.0235	-4.339 to 4.292	No	ns	>0.9999
			Data summary									AP1KO vs. S2D-1	-2.94	-7.338 to 1.458	No	ns	0.3379
			Number of columns (Column Factor)	5								WT27 vs. S2A	4.056	-0.02998 to 8.143	No	ns	0.0526
			Number of rows (Row Factor)	4								WT27 vs. S2D	1.14	-3.035 to 5.315	No	ns	0.9384
			Number of values	65								S2A vs. S2D	-2.917	-7.232 to 1.399	No	ns	0.3272
												Test details	Mean 1	Mean 2	Mean Diff.	SE of diff.	N1	N2	q	DF
												HeLa vs. AP1KO	31	25.52	5.485	1.536	13	12	5.051	57
												HeLa vs. WT27	31	29.6	1.405	1.458	13	15	1.363	57
												HeLa vs. S2A	31	25.54	5.462	1.507	13	13	5.125	57
												HeLa vs. S2D	31	28.46	2.545	1.536	13	12	2.344	57
												AP1KO vs. WT27	25.52	29.6	-4.08	1.482	12	15	3.893	57
												AP1KO vs. S2A	25.52	25.54	-0.0235	1.532	12	13	0.02169	57
												AP1KO vs. S2D	25.52	28.46	-2.94	1.561	12	12	2.663	57
												WT27 vs. S2A	29.6	25.54	4.056	1.451	15	13	3.955	57
												WT27 vs. S2D	29.6	28.46	1.14	1.482	15	12	1.088	57
												S2A vs. S2D	25.54	28.46	-2.917	1.532	13	12	2.692	57

## Sheet: Figure 1F
	Figure 1. S277/282 regulate RAD51AP1 activity in HDR.									Clone nomenclature: WT27, S2A4, S2A14, S2D3, S2D5 converted to WT, S2A-1, S2A-2, S2D-1 and S2D-2, respectively.
		RAD51AP1KO+WT27				RAD51AP1KO+S2D-1					RAD51AP1KO+S2A-1
																				Table Analyzed	R51 foci- more than 10- 10242025
	Control	19.8582	18.2927	16.7742		15.5689	17.8161	17.9592		18.5897	18.0233	17.0213
	2 h	38.6503	33.0827			37.4429	40.5109			36.036	42.4779									Two-way ANOVA	Ordinary
	4 h	40.5204	40.991			40.1709	39.726			44.3114	45.0292									Alpha	0.05
	24 h	32.9949	31.0638	35.8333	29.1045	29.3893	28.0156	35.4331	32.8859	41.7647	42	41.7323	42.3313
	30 h			36.0465	30.3571			35.2113	40.7821			46.0606	54.4828							Source of Variation	% of total variation	P value	P value summary	Significant?
	48 h			22.1154	23.0263			22.7273	23.4899			33.3333	34.7826							Interaction	6.993	0.000803412	***	Yes
																				Row Factor	77.42	1.3652e-16	****	Yes
																				Column Factor	10.87	2.87359e-08	****	Yes
																				ANOVA table	SS (Type III)	DF	MS	F (DFn, DFd)	P value
																				Interaction	301.4	10	30.14	F (10, 27) = 4.550	P=0.000803412089642
																				Row Factor	3337	5	667.4	F (5, 27) = 100.7	P=1.365200622427800e-016
																				Column Factor	468.5	2	234.2	F (2, 27) = 35.36	P=2.873594298453190e-008
																				Residual	178.9	27	6.624
																				Data summary
																				Number of columns (Column Factor)	3
																				Number of rows (Row Factor)	6
																				Number of values	45
																				Within each row, compare columns (simple effects within rows)
																				Number of families	6
																				Number of comparisons per family	3
																				Alpha	0.05
																				Tukey's multiple comparisons test	Predicted (LS) Mean diff.	95.00% CI of diff.	Below threshold?	Summary	Adjusted P Value
																				Control
																				WT27 vs. S2D	1.194	-4.017 to 6.404	No	ns	0.838125
																				WT27 vs. S2A	0.4303	-4.780 to 5.641	No	ns	0.977175
																				S2D vs. S2A	-0.7634	-5.974 to 4.447	No	ns	0.930031
																				2 h
																				WT27 vs. S2D	-3.11	-9.492 to 3.271	No	ns	0.458494
																				WT27 vs. S2A	-3.39	-9.772 to 2.991	No	ns	0.398058
																				S2D vs. S2A	-0.28	-6.661 to 6.101	No	ns	0.993497
																				4 h
																				WT27 vs. S2D	0.8072	-5.574 to 7.189	No	ns	0.947323
																				WT27 vs. S2A	-3.915	-10.30 to 2.467	No	ns	0.297214
																				S2D vs. S2A	-4.722	-11.10 to 1.660	No	ns	0.177596
																				24 h
																				WT27 vs. S2D	0.8182	-3.694 to 5.330	No	ns	0.895006
																				WT27 vs. S2A	-9.708	-14.22 to -5.196	Yes	****	3.60536e-05
																				S2D vs. S2A	-10.53	-15.04 to -6.014	Yes	****	1.09322e-05
																				30 h
																				WT27 vs. S2D	-4.795	-11.18 to 1.586	No	ns	0.1689
																				WT27 vs. S2A	-17.07	-23.45 to -10.69	Yes	****	1.1963e-06
																				S2D vs. S2A	-12.27	-18.66 to -5.894	Yes	***	0.000162852
																				48 h
																				WT27 vs. S2D	-0.5378	-6.919 to 5.844	No	ns	0.976242
																				WT27 vs. S2A	-11.49	-17.87 to -5.106	Yes	***	0.000367943
																				S2D vs. S2A	-10.95	-17.33 to -4.568	Yes	***	0.000639792
																				Test details	Predicted (LS) Mean 1	Predicted (LS) Mean 2	Predicted (LS) Mean diff.	SE of diff.	N1	N2	q	DF
																				Control
																				WT27 vs. S2D	18.31	17.11	1.194	2.101	3	3	0.8033	27
																				WT27 vs. S2A	18.31	17.88	0.4303	2.101	3	3	0.2895	27
																				S2D vs. S2A	17.11	17.88	-0.7634	2.101	3	3	0.5137	27
																				2 h
																				WT27 vs. S2D	35.87	38.98	-3.11	2.574	2	2	1.709	27
																				WT27 vs. S2A	35.87	39.26	-3.39	2.574	2	2	1.863	27
																				S2D vs. S2A	38.98	39.26	-0.28	2.574	2	2	0.1539	27
																				4 h
																				WT27 vs. S2D	40.76	39.95	0.8072	2.574	2	2	0.4436	27
																				WT27 vs. S2A	40.76	44.67	-3.915	2.574	2	2	2.151	27
																				S2D vs. S2A	39.95	44.67	-4.722	2.574	2	2	2.595	27
																				24 h
																				WT27 vs. S2D	32.25	31.43	0.8182	1.82	4	4	0.6358	27
																				WT27 vs. S2A	32.25	41.96	-9.708	1.82	4	4	7.544	27
																				S2D vs. S2A	31.43	41.96	-10.53	1.82	4	4	8.18	27
																				30 h
																				WT27 vs. S2D	33.2	38	-4.795	2.574	2	2	2.635	27
																				WT27 vs. S2A	33.2	50.27	-17.07	2.574	2	2	9.38	27
																				S2D vs. S2A	38	50.27	-12.27	2.574	2	2	6.745	27
																				48 h
																				WT27 vs. S2D	22.57	23.11	-0.5378	2.574	2	2	0.2955	27
																				WT27 vs. S2A	22.57	34.06	-11.49	2.574	2	2	6.312	27
																				S2D vs. S2A	23.11	34.06	-10.95	2.574	2	2	6.016	27

## Sheet: Figure S1A and B
	Figure S1. Related to Figure1. RAD51AP1 variants retain the known RAD51AP1 protein interactions in cells.
										Clone nomenclature: WT27, S2A4, S2A14, S2D3, S2D5 converted to WT, S2A-1, S2A-2, S2D-1 and S2D-2, respectively.

## Sheet: Figure S1C and D
		Figure S1. Related to Figure1. RAD51AP1 variants retain the known RAD51AP1 protein interactions in cells.												Clone nomenclature: WT27, S2A4, S2A14, S2D3, S2D5 converted to WT, S2A-1, S2A-2, S2D-1 and S2D-2, respectively.

## Sheet: Figure S1E
		Figure S1. Related to Figure1. RAD51AP1 variants retain the known RAD51AP1 protein interactions in cells.												Clone nomenclature: WT27, S2A4, S2A14, S2D3, S2D5 converted to WT, S2A-1, S2A-2, S2D-1 and S2D-2, respectively.
		Figure S1, E
		Olaparib [uM]	AP1KO+WT27								AP1KO+S2A-1								AP1KO+S277A								AP1KO+S282A
		0	100	100	100	100	100	100			100	100	100	100	100				100	100	100	100	100				100	100	100	100
		1	83.3333	63.75*	78.3951	79.932	64.7436	69.8347			11.3542	32.6156	33.7908	29.0541	40				47.7083	28.34833*	71.5859						35.6482	33.0783	51.35952*
		1.5	45.54	68.5185	75.3086	55.5556	69.943	70.1102				17.823	19.5686	19.5946	22.8				14.679*	33.5683	25.815						17.8*	33.2931	21.2085
		2.5	27.6096	25.344	56.17284*	25.8989	34.4322	34.1204	51.0843		6.76136	5.66013	5.37538	6					13.1035	11.0728	12.1674	34.42731*	11.3426				11.8812	9.537954*	12.6824	14.311
		4	17.6295	14.355	29.321	23.3406	26.5		20.7831		1.67614	1.14							3.76437	2.31058	11.7621		4.12037				3.51485	2.492	7.34139*	4.95583
		Table Analyzed	WT_S2A_plotted with single mutant
												Compare column means (main column effect)
		Two-way ANOVA	Ordinary
		Alpha	0.05									Number of families	1
												Number of comparisons per family	6
		Source of Variation	% of total variation	P value	P value summary	Significant?						Alpha	0.05
		Row Factor	91.8	<0.0001	****	Yes
		Column Factor	7.935	<0.0001	****	Yes						Tukey's multiple comparisons test	Mean Diff.	95.00% CI of diff.	Below threshold?	Summary	Adjusted P Value
		ANOVA table	SS (Type III)	DF	MS	F (DFn, DFd)	P value					WT27 vs. S2A41	26.71	19.44 to 33.98	Yes	****	<0.0001
		Row Factor	115339	4	28835	F (4, 79) = 306.7	P<0.0001					WT27 vs. S277A	17.55	9.945 to 25.15	Yes	****	<0.0001
		Column Factor	9969	3	3323	F (3, 79) = 35.34	P<0.0001					WT27 vs. S282A	20.76	12.88 to 28.63	Yes	****	<0.0001
		Residual	7428	79	94.03							S2A41 vs. S277A	-9.164	-17.24 to -1.086	Yes	*	0.0198
												S2A41vs. S282A	-5.956	-14.25 to 2.342	No	ns	0.2433
		Data summary										S277A vs. S282A	3.208	-5.298 to 11.71	No	ns	0.7556
		Number of columns (Column Factor)	4
		Number of rows (Row Factor)	5
		Number of values	87									Test details	Mean 1	Mean 2	Mean Diff.	SE of diff.	N1	N2	q	DF
												WT27 vs. S2A41	58.58	31.87	26.71	2.77	29	22	13.63	79
												WT27 vs. S277A	58.58	41.03	17.55	2.896	29	19	8.567	79
												WT27 vs. S282A	58.58	37.83	20.76	3.002	29	17	9.777	79
												S2A41 vs. S277A	31.87	41.03	-9.164	3.078	22	19	4.211	79
												S2A41 vs. S282A	31.87	37.83	-5.956	3.162	22	17	2.664	79
												S277A vs. S282A	41.03	37.83	3.208	3.241	19	17	1.4	79

## Sheet: Figure S1F
		Figure S1. Related to Figure1. RAD51AP1 variants retain the known RAD51AP1 protein interactions in cells.												Clone nomenclature: WT27, S2A4, S2A14, S2D3, S2D5 converted to WT, S2A-1, S2A-2, S2D-1 and S2D-2, respectively.
	Figure S1, F
				CPT [1 uM]	WT				S2A				S2D						Table Analyzed	1021 and 11_11_2025_53BP1 >10 Foci
				Control	0	0	0	0	0	0	0	0	0	0	0	0											Within each row, compare columns (simple effects within rows)
				0 h	51.1364	59.3301			46.6258	61.3208			45	42.8571					Two-way ANOVA	Ordinary
				1 h	5.03597	5			11.0294	14.1791			5.14706	4.0404					Alpha	0.05							Number of families	6
				2 h		1.02564	0.900901	0.409836	1.63934	2.1164		3.18471		0.892857	0.909091	1.38249											Number of comparisons per family	3
				4 h	0	0	0.416667		2.35294		2.98507	4.32099		0.869565	0.45045	0			Source of Variation	% of total variation	P value	P value summary	Significant?				Alpha	0.05
				8 h	0	0	0	0	0	0	0	0	0	0	0	0			Interaction	1.3859	0.0004	***	Yes
																			Row Factor	97.0329	<0.0001	****	Yes				Tukey's multiple comparisons test	Predicted (LS) Mean diff.	95.00% CI of diff.	Below threshold?	Summary	Adjusted P Value
																			Column Factor	0.815446	<0.0001	****	Yes
																											Control
																			ANOVA table	SS (Type III)	DF	MS	F (DFn, DFd)	P value			WT27 vs. S2A	0	-3.569447 to 3.569447	No	ns	>0.9999
																			Interaction	191.336	10	19.1336	F (10, 36) = 4.486131	P=0.0004			WT27 vs. S2D	0	-3.569447 to 3.569447	No	ns	>0.9999
																			Row Factor	13396.2	5	2679.25	F (5, 36) = 628.1872	P<0.0001			S2A vs. S2D	0	-3.569447 to 3.569447	No	ns	>0.9999
																			Column Factor	112.579	2	56.2897	F (2, 36) = 13.19792	P<0.0001
																			Residual	153.542	36	4.26505					0 h
																											WT27 vs. S2A	1.25999	-3.787967 to 6.307953	No	ns	0.8155
																			Data summary								WT27 vs. S2D	11.3047	6.256722 to 16.35264	Yes	****	<0.0001
																			Number of columns (Column Factor)	3							S2A vs. S2D	10.0447	4.996729 to 15.09265	Yes	****	<0.0001
																			Number of rows (Row Factor)	6
																			Number of values	54							1 h
																											WT27 vs. S2A	-7.58627	-12.63423 to -2.538313	Yes	**	0.0022
																											WT27 vs. S2D	0.424254	-4.623706 to 5.472214	No	ns	0.977
																											S2A vs. S2D	8.01053	2.962567 to 13.05849	Yes	**	0.0012
																											2 h
																											WT27 vs. S2A	-1.53469	-5.656336 to 2.586948	No	ns	0.6375
																											WT27 vs. S2D	-0.282686	-4.404328 to 3.838956	No	ns	0.9846
																											S2A vs. S2D	1.25201	-2.869634 to 5.373650	No	ns	0.74
																											4 h
																											WT27 vs. S2A	-3.08078	-7.202421 to 1.040863	No	ns	0.1753
																											WT27 vs. S2D	-0.301116	-4.422758 to 3.820526	No	ns	0.9826
																											S2A vs. S2D	2.77966	-1.341979 to 6.901305	No	ns	0.2389
																											8 h
																											WT27 vs. S2A	0	-3.569447 to 3.569447	No	ns	>0.9999
																											WT27 vs. S2D	0	-3.569447 to 3.569447	No	ns	>0.9999
																											S2A vs. S2D	0	-3.569447 to 3.569447	No	ns	>0.9999
																											Test details	Predicted (LS) Mean 1	Predicted (LS) Mean 2	Predicted (LS) Mean diff.	SE of diff.	N1	N2	q	DF
																											Control
																											WT27 vs. S2A	0	0	0	1.46032	4	4	0	36
																											WT27 vs. S2D	0	0	0	1.46032	4	4	0	36
																											S2A vs. S2D	0	0	0	1.46032	4	4	0	36
																											0 h
																											WT27 vs. S2A	55.2332	53.9733	1.25999	2.0652	2	2	0.862822	36
																											WT27 vs. S2D	55.2332	43.9286	11.3047	2.0652	2	2	7.74126	36
																											S2A vs. S2D	53.9733	43.9286	10.0447	2.0652	2	2	6.87843	36
																											1 h
																											WT27 vs. S2A	5.01799	12.6043	-7.58627	2.0652	2	2	5.19495	36
																											WT27 vs. S2D	5.01799	4.59373	0.424254	2.0652	2	2	0.290522	36
																											S2A vs. S2D	12.6043	4.59373	8.01053	2.0652	2	2	5.48547	36
																											2 h
																											WT27 vs. S2A	0.778793	2.31349	-1.53469	1.68623	3	3	1.28712	36
																											WT27 vs. S2D	0.778793	1.06148	-0.282686	1.68623	3	3	0.237085	36
																											S2A vs. S2D	2.31349	1.06148	1.25201	1.68623	3	3	1.05004	36
																											4 h
																											WT27 vs. S2A	0.138889	3.21967	-3.08078	1.68623	3	3	2.5838	36
																											WT27 vs. S2D	0.138889	0.440005	-0.301116	1.68623	3	3	0.252542	36
																											S2A vs. S2D	3.21967	0.440005	2.77966	1.68623	3	3	2.33126	36
																											8 h
																											WT27 vs. S2A	0	0	0	1.46032	4	4	0	36
																											WT27 vs. S2D	0	0	0	1.46032	4	4	0	36
																											S2A vs. S2D	0	0	0	1.46032	4	4	0	36

## Sheet: Figure 2B
		Figure 2. RAD51AP1-S2A cells exhibit impaired replication fork restart and fork progression in response to replication stress.
	Figure 2, B								Clone nomenclature: WT27, S2A4, S2A14, S2D3, S2D5 converted to WT, S2A-1, S2A-2, S2D-1 and S2D-2, respectively.
		AP1-WT27-HU	AP1KO-HU	S2A-1-HU	S2A-2-HU	S2D-1-HU
		0.26146	0.360658	0.0806785	0.067599	0.350038				Table Analyzed	CldU_HU_4 mM_5 hr_IdU_Expt_08202020_12082022_01052023_Fork Speed
		0.320383	0.362082	0.172365	0.106061	0.357032
		0.36014	0.364025	0.176897	0.146464	0.365708				Kruskal-Wallis test
		0.423594	0.390184	0.198912	0.146464	0.399767				P value	4.31142e-195
		0.43771	0.397695	0.202797	0.148278	0.408443				Exact or approximate P value?	Approximate
		0.442501	0.411163	0.213805	0.159673	0.41181				P value summary	****
		0.45079	0.41181	0.224941	0.166149	0.424501				Do the medians vary signif. (P < 0.05)?	Yes
		0.450919	0.415048	0.231546	0.169774	0.432918				Number of groups	5
		0.450919	0.424501	0.243331	0.172882	0.440688				Kruskal-Wallis statistic	907.325
		0.451566	0.426185	0.243331	0.177933	0.441466
		0.457782	0.428386	0.249158	0.1993	0.444444				Data summary
		0.465682	0.430199	0.250194	0.1993	0.451566				Number of treatments (columns)	5
		0.467106	0.439135	0.252266	0.200596	0.457135				Number of values (total)	1962
		0.477984	0.448588	0.256022	0.207589	0.482646
		0.490546	0.456229	0.266511	0.213805	0.493266
		0.491323	0.459725	0.26677	0.213805	0.504014
		0.493395	0.464258	0.268454	0.215876	0.504014
		0.508158	0.46633	0.268454	0.218725	0.504532				Number of families	1
		0.509324	0.477467	0.278684	0.226884	0.50751				Number of comparisons per family	10
		0.514892	0.477985	0.283475	0.231546	0.509324				Alpha	0.05
		0.519942	0.482129	0.284641	0.234524	0.5101
		0.521756	0.483942	0.284641	0.238669	0.516446				Dunn's multiple comparisons test	Mean rank diff.	Significant?	Summary	Adjusted P Value
		0.534447	0.486402	0.294353	0.239057	0.518648				AP1-WT27-HU vs. AP1KO-HU	176.626	Yes	***	0.000241	B-D
		0.536907	0.491323	0.294353	0.239057	0.519942				AP1-WT27-HU vs. AP1-S2A4-HU	905.833	Yes	****	1.1888e-111	B-F
		0.541051	0.491323	0.300569	0.240093	0.521756				AP1-WT27-HU vs. AP1-S2A14-HU	895.036	Yes	****	4.15891e-104	B-H
		0.551411	0.499741	0.302382	0.246568	0.53367				AP1-WT27-HU vs. AP1-S2D3-HU	189.47	Yes	****	1.1e-05	B-J
		0.555296	0.504921	0.310412	0.251619	0.534447				AP1KO-HU vs. AP1-S2A4-HU	729.207	Yes	****	2.1352e-67	D-F
		0.562548	0.504921	0.3187	0.251877	0.560735				AP1KO-HU vs. AP1-S2A14-HU	718.411	Yes	****	1.04645e-62	D-H
		0.563325	0.517223	0.320383	0.252266	0.570707				AP1KO-HU vs. AP1-S2D3-HU	12.8443	No	ns	>0.999999	D-J
		0.566821	0.517223	0.320383	0.257446	0.57511				AP1-S2A4-HU vs. AP1-S2A14-HU	-10.7965	No	ns	>0.999999	F-H
		0.569282	0.517741	0.320383	0.257446	0.588966				AP1-S2A4-HU vs. AP1-S2D3-HU	-716.363	Yes	****	2.65335e-75	F-J
		0.569282	0.517741	0.320642	0.26418	0.588966				AP1-S2A14-HU vs. AP1-S2D3-HU	-705.567	Yes	****	1.47918e-69	H-J
		0.571484	0.517741	0.32362	0.265475	0.59065
		0.591297	0.530303	0.325045	0.265475	0.600232				Test details	Mean rank 1	Mean rank 2	Mean rank diff.	n1	n2	Z
		0.597901	0.530303	0.327506	0.268195	0.604635				AP1-WT27-HU vs. AP1KO-HU	1407.8	1231.17	176.626	396	342	4.22345
		0.597901	0.530303	0.327506	0.270396	0.604635				AP1-WT27-HU vs. AP1-S2A4-HU	1407.8	501.964	905.833	396	400	22.5554
		0.610074	0.536907	0.332297	0.270396	0.604635				AP1-WT27-HU vs. AP1-S2A14-HU	1407.8	512.76	895.036	396	365	21.7733
		0.61124	0.544289	0.332297	0.276871	0.61124				AP1-WT27-HU vs. AP1-S2D3-HU	1407.8	1218.33	189.47	396	459	4.87632
		0.611758	0.545066	0.332556	0.276871	0.613053				AP1KO-HU vs. AP1-S2A4-HU	1231.17	501.964	729.207	342	400	17.4773
		0.612147	0.546231	0.335664	0.278684	0.614996				AP1KO-HU vs. AP1-S2A14-HU	1231.17	512.76	718.411	342	365	16.8502
		0.621471	0.546231	0.335664	0.27972	0.616938				AP1KO-HU vs. AP1-S2D3-HU	1231.17	1218.33	12.8443	342	459	0.31739
		0.623283	0.552577	0.339808	0.280886	0.623672				AP1-S2A4-HU vs. AP1-S2A14-HU	501.964	512.76	-10.7965	400	365	0.263276
		0.624449	0.557498	0.350297	0.280886	0.624449				AP1-S2A4-HU vs. AP1-S2D3-HU	501.964	1218.33	-716.363	400	459	18.4865
		0.629888	0.560735	0.353794	0.290728	0.625355				AP1-S2A14-HU vs. AP1-S2D3-HU	512.76	1218.33	-705.567	365	459	17.7586
		0.636493	0.567469	0.353794	0.292929	0.625355
		0.640378	0.571484	0.358197	0.294353	0.628852				Compact letter display
		0.640766	0.59065	0.360658	0.304972	0.639989				AP1-WT27-HU	A
		0.643097	0.595441	0.362082	0.304972	0.639989				AP1KO-HU	B
		0.6475	0.596736	0.365708	0.305231	0.643097				AP1-S2D3-HU	B
		0.649702	0.597254	0.365708	0.318441	0.646594				AP1-S2A14-HU	C
		0.650219	0.598938	0.368557	0.325045	0.648018				AP1-S2A4-HU	C
		0.658249	0.604636	0.371406	0.327506	0.649702
		0.658249	0.610075	0.373349	0.328024	0.65009
		0.659802	0.610075	0.373349	0.33152	0.652939
		0.660579	0.610463	0.373607	0.332556	0.652939					AP1-WT27-HU	AP1KO-HU	AP1-S2A4-HU	AP1-S2A14-HU	AP1-S2D3-HU
		0.663428	0.61124	0.373607	0.333851	0.657342				Number of values	396	342	400	365	459
		0.669385	0.611758	0.375032	0.333851	0.664983
		0.684407	0.614219	0.37542	0.334628	0.666277				Minimum	0.261461	0.305102	0.022533	0.067599	0.322585
		0.68907	0.614996	0.379176	0.335664	0.667314				25% Percentile	0.696192	0.596412	0.281274	0.243331	0.597254
		0.689976	0.616938	0.381766	0.335664	0.667314				Median	0.824138	0.721963	0.373349	0.335664	0.713934
		0.69399	0.61901	0.385392	0.335664	0.668867				75% Percentile	0.941465	0.862729	0.500129	0.468272	0.84952
		0.715099	0.623284	0.390184	0.337995	0.67353				Maximum	2.20798	1.71601	1.21639	1.813	1.58754
		0.717041	0.623672	0.393551	0.343952	0.677285
		0.718984	0.624449	0.394198	0.344988	0.680264				Mean	0.833709	0.7538	0.402373	0.414475	0.737249
		0.725847	0.626651	0.395493	0.34706	0.682465				Std. Deviation	0.227968	0.237961	0.175387	0.271098	0.204671
		0.726754	0.628205	0.397306	0.347967	0.685962				Std. Error of Mean	0.0114558	0.0128675	0.00876934	0.0141899	0.0095532
		0.728178	0.637658	0.402616	0.347967	0.69153
		0.729344	0.638565	0.403911	0.358197	0.697487				Lower 95% CI	0.811187	0.728491	0.385133	0.38657	0.718475
		0.729733	0.649702	0.40417	0.358197	0.703703				Upper 95% CI	0.856231	0.77911	0.419613	0.442379	0.756022
		0.731157	0.649831	0.404817	0.358974	0.706811
		0.731286	0.658249	0.411162	0.36014	0.713545				Mean ranks	1407.8	1231.17	501.964	512.76	1218.33
		0.732193	0.662911	0.411681	0.360658	0.713933
		0.735042	0.666278	0.412975	0.371277	0.721315
		0.743589	0.67599	0.415307	0.371406	0.72248
		0.745402	0.677285	0.416083	0.371406	0.723387
		0.746697	0.682465	0.421393	0.373349	0.730121
		0.746697	0.684408	0.423594	0.375032	0.739316
		0.750582	0.687645	0.424501	0.379953	0.750064
		0.754208	0.689588	0.424501	0.384485	0.752136
		0.755892	0.689976	0.424501	0.384744	0.755892
		0.75615	0.689976	0.428386	0.388111	0.755892
		0.757575	0.689976	0.430199	0.390184	0.768971
		0.759	0.690624	0.430199	0.395493	0.769618
		0.768582	0.690624	0.431883	0.397695	0.770784
		0.770784	0.69153	0.434343	0.397954	0.777
		0.775964	0.69153	0.436156	0.397954	0.778165
		0.775964	0.692566	0.43771	0.397954	0.780885
		0.776223	0.695674	0.442501	0.39886	0.791245
		0.780367	0.696063	0.444703	0.401321	0.798238
		0.785029	0.699689	0.448588	0.411033	0.811706
		0.788007	0.702797	0.453509	0.411162	0.813908
		0.795648	0.703833	0.455581	0.41181	0.81572
		0.795648	0.705775	0.456228	0.41181	0.816497
		0.798238	0.713934	0.456617	0.418673	0.818311
		0.800957	0.716135	0.456617	0.419321	0.848614
		0.803936	0.716135	0.456617	0.421393	0.851204
		0.807173	0.716394	0.459725	0.424501	0.873089
		0.808857	0.717042	0.460243	0.424501	0.875549
		0.811318	0.720927	0.462574	0.425148	0.878269
		0.813389	0.721963	0.463998	0.431623	0.88837
		0.822066	0.721963	0.46633	0.432918	0.889018
		0.825821	0.723517	0.46633	0.43758	0.891867
		0.826858	0.724294	0.469178	0.43771	0.893032
		0.832815	0.729344	0.472157	0.439393	0.897305
		0.835275	0.729733	0.472157	0.45079	0.910644
		0.836182	0.735431	0.475265	0.450919	0.91932
		0.842657	0.737891	0.475265	0.451566	0.925018
		0.847966	0.742424	0.475265	0.452473	0.928126
		0.847966	0.743589	0.477984	0.453509	0.942242
		0.851074	0.743589	0.478243	0.463998	0.943537
		0.852369	0.743589	0.478243	0.46633	0.957782
		0.856901	0.746697	0.480445	0.470214	0.98161
		0.856901	0.746697	0.486272	0.477984	1.0022
		0.860528	0.749287	0.486791	0.486272	1.01411
		0.864283	0.755762	0.487826	0.490675	1.03419
		0.865448	0.755892	0.492748	0.490675	1.03742
		0.868298	0.756151	0.496374	0.493395	1.06242
		0.871923	0.757575	0.49974	0.493395	1.07019
		0.871923	0.758611	0.500259	0.497021	1.13753
		0.872182	0.765086	0.504014	0.503108	1.16835
		0.875031	0.765086	0.50492	0.50492	1.19438
		0.876327	0.766381	0.50492	0.50492	0.577959
		0.879953	0.770784	0.50751	0.511784	0.750582
		0.881506	0.771432	0.511655	0.515669	0.509841
		0.88837	0.773115	0.515669	0.521367	0.72248
		0.88837	0.783216	0.530691	0.530303	0.628075
		0.889406	0.783475	0.531856	0.530562	0.67094
		0.898601	0.783993	0.53367	0.53095	0.620305
		0.902486	0.788396	0.53367	0.531856	0.713933
		0.904039	0.793447	0.534447	0.540792	0.562289
		0.906241	0.794224	0.536907	0.544288	0.692437
		0.907018	0.795648	0.539756	0.544288	0.642709
		0.907795	0.809246	0.54118	0.556979	0.800569
		0.909478	0.812354	0.544288	0.564491	0.70189
		0.910255	0.814037	0.545583	0.572519	0.991711
		0.915435	0.814037	0.551411	0.575627	0.871147
		0.919839	0.821807	0.551799	0.583527	0.757834
		0.923206	0.822455	0.551929	0.595441	0.875549
		0.954545	0.822973	0.551929	0.601268	1.04843
		0.956228	0.825045	0.557627	0.604635	0.740093
		0.957912	0.8288	0.558275	0.61901	0.563843
		0.981869	0.834369	0.558922	0.61901	0.957653
		0.983294	0.835664	0.55957	0.623283	1.31378
		1.00155	0.836959	0.562807	0.628205	0.770007
		1.00971	0.842009	0.564102	0.628205	0.513208
		1.01049	0.848614	0.569282	0.632478	0.821936
		1.01191	0.849002	0.572002	0.636493	0.625097
		1.01489	0.855089	0.581067	0.660579	0.583268
		1.02396	0.862729	0.582879	0.676638	0.82375
		1.02953	0.881507	0.596607	0.684407	0.473581
		1.03199	0.901709	0.598938	0.689588	0.563325
		1.03419	0.903133	0.601268	0.696063	0.442372
		1.03419	0.906371	0.610463	0.702797	0.742683
		1.0575	0.914788	0.610722	0.705775	0.878139
		1.06553	0.915436	0.620694	0.717041	0.804713
		1.0676	0.928904	0.621341	0.723776	0.85975
		1.07252	0.930458	0.625355	0.731545	0.724682
		1.07912	0.93499	0.634938	0.735042	0.507899
		1.09466	0.941465	0.637787	0.765992	0.821807
		1.10438	0.960502	0.652162	0.834886	0.938227
		1.13895	0.966718	0.66304	0.853923	0.84434
		1.14439	0.994431	0.665759	0.865448	0.808339
		1.18259	1.00842	0.667314	0.89096	0.487826
		1.18363	1.00842	0.675213	0.894456	0.826469
		1.21238	1.0167	0.677544	0.926702	0.768841
		1.21523	1.03548	0.695156	0.932659	0.689588
		1.21691	1.04105	0.713933	0.933824	0.885003
		1.21872	1.10438	0.723776	0.959206	0.840714
		1.34071	1.25576	0.736726	0.967883	0.739575
		1.3626	1.28101	0.7511	0.96853	1.10645
		1.018	0.686739	0.789432	0.985495	0.869722
		1.28127	0.707718	0.831001	0.989769	1.31935
		0.805749	0.6475	0.836052	1.01476	0.848614
		1.08404	0.644651	0.869851	1.02603	0.819735
		0.869333	1.05905	0.89083	1.0373	1.03186
		1.0215	0.36778	0.172494	1.04273	0.687774
		0.691918	0.554778	0.142191	1.05413	0.551411
		0.545065	1.05853	0.252266	1.0733	0.733618
		1.4548	1.01023	0.353924	1.0742	0.785288
		0.944962	1.28218	0.114996	1.07938	0.698523
		0.942242	0.823232	0.216006	1.08107	0.640248
		0.869722	0.888759	0.835664	1.08107	0.643097
		0.547655	0.834239	0.166408	1.09686	0.556462
		0.716523	0.9403	0.407795	1.14517	0.889665
		0.918802	0.918155	0.672234	1.15656	0.73543
		0.886816	0.953638	0.434731	1.15656	0.769489
		1.27441	0.650738	0.231416	1.20616	0.734653
		1.60036	1.29435	0.207977	1.20759	1.12924
		0.808728	0.924501	0.295131	1.22455	0.552447
		1.06138	0.948847	0.408573	1.29021	0.580937
		1.55633	0.906889	0.336441	1.33489	0.625226
		0.588448	1.47008	0.234654	1.50168	0.665501
		1.51463	0.89886	0.46102	1.68726	0.481481
		1.57058	1.16239	0.319606	1.813	0.800051
		0.88837	0.44043	0.382155	0.106838	0.778683
		1.3771	0.87296	0.31339	0.106838	0.838642
		1.70551	0.715876	0.326987	0.109298	0.677026
		0.705128	1.439	0.151126	0.118622	0.724035
		2.20797	0.645687	0.265605	0.122248	0.584563
		2.01321	1.71601	0.236855	0.125745	0.894456
		0.922817	0.764568	0.328024	0.130536	0.777648
		0.654104	0.948847	0.323103	0.133255	0.61629
		0.897176	0.848484	0.874255	0.135198	0.672364
		1.12548	1.37905	0.308728	0.138435	0.834109
		0.70448	1.40495	0.580678	0.140896	0.905335
		0.972027	1.59894	0.225848	0.148278	0.863376
		1.03561	0.675343	0.512173	0.148278	0.663817
		0.785029	0.86778	0.43525	0.151126	0.763402
		0.569929	1.16628	0.202538	0.151126	1.1282
		0.434343	0.973452	0.149055	0.155141	1.24553
		0.482129	1.17819	0.444185	0.159673	0.993265
		0.511784	1.11603	0.441854	0.159673	1.58754
		0.545065	0.917767	0.122636	0.161875	1.00311
		0.556591	0.711732	0.588836	0.163947	0.977595
		0.558275	1.2138	0.303936	0.163947	0.83398
		0.564102	1.14607	1.21639	0.163947	1.09764
		0.571225	0.895752	0.937709	0.168739	1.02292
		0.573944	0.781144	0.540922	0.169774	0.855607
		0.585728	0.94807	0.62691	0.172365	1.21847
		0.593628	1.31494	0.22533	0.172882	0.880988
		0.596736	0.946386	0.627428	0.172882	1.29371
		0.604765	1.13248	0.349262	0.172882	0.739963
		0.62419	0.759129	0.818311	0.178321	1.09855
		0.624838	0.871924	0.305361	0.184149	1.19088
		0.625355	1.55076	0.643356	0.184149	0.783346
		0.62665	0.824138	0.976819	0.184667	1.15048
		0.628205	0.933177	0.729992	0.187516	0.971121
		0.629888	1.12367	1.00246	0.188422	0.872053
		0.637011	1.34253	0.292929	0.189847	1.1383
		0.637658	1.07938	0.516834	0.189847	0.788007
		0.645169	0.840455	0.239446	0.191272	1.1036
		0.646464	1.13468	0.842916	0.195804	0.939393
		0.646982	1.05271	0.662134	0.197099	0.730121
		0.650219	1.36985	0.557109	0.1993	0.742683
		0.657342	1.44082	0.527195	0.1993	0.687904
		0.659285	1.22921	0.702149	0.200596	0.76923
		0.677285	1.49236	0.452732	0.202408	0.533281
		0.687645	0.743719	0.344081	0.202408	1.10295
		0.69153	0.715229	0.813908	0.205776	0.936932
		0.692048	0.91958	0.246309	0.20707	1.32686
		0.693731	1.00103	0.555814	0.20966	0.503367
		0.702797	0.42217	0.792411	0.215876	0.826858
		0.703703	0.549987	0.116162	0.215876	1.21626
		0.703832	0.533929	0.385651	0.215876	1.00324
		0.704739	0.606837	0.731934	0.219502	0.694508
		0.706164	0.400673	0.022533	0.220668	0.761978
		0.707199	0.516446	0.296037	0.220668	0.647629
		0.721315	0.464646	0.30031	0.222222	0.812871
		0.724553	0.398472	0.702279	0.222222	1.00388
		0.724812	0.54131	0.636493	0.225718	0.992747
		0.725329	0.573038	0.597642	0.225718	0.885003
		0.726754	0.434732	0.747215	0.225718	1.05102
		0.729344	0.557239	0.285677	0.226495	0.868556
		0.729603	0.923076	0.266641	0.226884	1.0755
		0.730121	0.634162	0.0405335	0.228826	0.979927
		0.731286	0.731416	0.386169	0.231934	1.19334
		0.731286	0.895493	0.292929	0.234524	0.74605
		0.733359	0.440171	0.291245	0.237115	1.07848
		0.733488	0.513856	0.327765	0.239057	0.852757
		0.736855	0.528619	0.331002	0.239057	0.891607
		0.737891	1.14089	0.48964	0.247733	0.720409
		0.746438	0.521756	0.218596	0.251877	0.967624
		0.746438	0.786713	0.375161	0.253302	1.14465
		0.753042	0.537037	0.526417	0.253302	1.16537
		0.755762	1.34162	0.231416	0.254727	0.835793
		0.759	0.753172	0.462186	0.254985	0.949364
		0.762237	1.15773	0.203962	0.254985	1.03561
		0.764957	0.503885	0.234524	0.256022	1.44949
		0.77182	0.786842	0.200466	0.257446	0.887204
		0.77182	0.732582	0.214063	0.257446	0.951825
		0.773115	0.999481	0.133515	0.261201	0.997927
		0.775187	0.668479	0.285289	0.26146	1.15941
		0.785288	1.11474	0.241	0.262497	1.10062
		0.788655	0.85729	0.154623	0.262497	0.867909
		0.791245	0.81339	0.573815	0.263144	0.961926
		0.791245	1.19153	0.355737	0.263144	1.22416
		0.792929	0.664076	0.299015	0.265216	0.83126
		0.793447	0.729603	0.507122	0.265216	0.998963
		0.795778	0.649054	0.436026	0.265216	1.02007
		0.798238	0.622507	0.231287	0.26677	0.628852
		0.800957	0.814944	0.310541	0.268195	1.00388
		0.801346	0.853923	0.275835	0.273375	1.02175
		0.801346	0.854182	0.419321	0.273375	1.24009
		0.802512	0.785029	0.523309	0.273375	0.572908
		0.806137	0.5439	0.231416	0.278684	0.829577
		0.813389	0.305102	0.368298	0.278684	0.927479
		0.817534	0.698912	0.348614	0.27972	0.623024
		0.819994	0.409479	0.0392385	0.280886	1.1383
		0.819994	0.478891	0.216524	0.283735	0.322584
		0.820124	0.480445	0.340844	0.283735	0.339549
		0.821807	0.519813	0.473711	0.284641	0.353794
		0.822454	0.519943	0.569541	0.290728	0.379953
		0.822454	0.522533	0.563325	0.291116	0.386039
		0.822454	0.522533	0.106061	0.291116	0.387205
		0.825821	0.527972	0.106838	0.291116	0.393551
		0.827246	0.536389	0.138435	0.292023	0.393809
		0.827764	0.54662	0.148278	0.292023	0.408443
		0.832685	0.555296	0.155141	0.293447	0.414141
		0.834886	0.565268	0.187516	0.293447	0.416083
		0.836959	0.578088	0.188422	0.294353	0.431883
		0.837088	0.584693	0.188422	0.299145	0.437321
		0.839031	0.588707	0.197099	0.299145	0.43771
		0.839031	0.600233	0.201891	0.300569	0.45312
		0.839031	0.615255	0.20707	0.300569	0.457135
		0.842268	0.618751	0.207589	0.302642	0.472157
		0.848484	0.619917	0.21743	0.305231	0.478891
		0.849002	0.623284	0.21743	0.306138	0.47915
		0.850167	0.625874	0.224941	0.306138	0.480445
		0.851981	0.646594	0.225718	0.309246	0.480575
		0.851981	0.662911	0.231934	0.310412	0.486272
		0.851981	0.664983	0.239057	0.320901	0.493395
		0.85224	0.667314	0.239057	0.325045	0.499093
		0.852369	0.670033	0.239057	0.328024	0.501165
		0.853146	0.672105	0.243331	0.33152	0.50751
		0.855089	0.679098	0.243719	0.332556	0.517741
		0.855995	0.687904	0.244496	0.332556	0.518648
		0.85729	0.693732	0.244496	0.335405	0.52305
		0.861823	0.712768	0.246568	0.340844	0.525381
		0.861952	0.721963	0.249158	0.342139	0.527972
		0.863376	0.732064	0.250194	0.34706	0.52836
		0.871664	0.733359	0.254727	0.353017	0.529784
		0.871923	0.736467	0.257446	0.355737	0.531856
		0.872441	0.739834	0.260425	0.360658	0.532504
		0.873996	0.743071	0.262497	0.366744	0.533022
		0.875031	0.745402	0.262497	0.371406	0.538331
		0.876327	0.745402	0.265216	0.373349	0.539756
		0.878269	0.750971	0.265475	0.373607	0.541051
		0.878916	0.769619	0.265475	0.375291	0.54662
		0.880341	0.784511	0.268454	0.376845	0.54662
		0.887075	0.78749	0.270396	0.379694	0.553224
		0.887075	0.793058	0.272079	0.382414	0.553224
		0.889018	0.807821	0.272986	0.385392	0.553871
		0.893809	0.80821	0.272986	0.385392	0.562548
		0.897305	0.809764	0.275835	0.385392	0.566433
		0.898989	0.855089	0.278684	0.389925	0.566821
		0.898989	0.862729	0.278684	0.393809	0.567469
		0.900802	0.862729	0.281274	0.395493	0.570318
		0.90637	0.872312	0.281274	0.397306	0.571484
		0.909478	0.900155	0.283475	0.397954	0.571484
		0.909867	0.945091	0.283475	0.403263	0.572002
		0.913234	0.978632	0.283735	0.40417	0.57757
		0.915694	0.994431	0.284641	0.405853	0.578088
		0.919839		0.286195	0.411033	0.579901
		0.926314		0.286195	0.411681	0.581584
		0.930975		0.290728	0.412457	0.583916
		0.931493		0.291116	0.4144	0.583916
		0.933824		0.300569	0.419321	0.588707
		0.93745		0.302642	0.421393	0.591297
		0.939134		0.305231	0.423077	0.59583
		0.947292		0.305231	0.432918	0.597254
		0.954933		0.307563	0.434343	0.597254
		0.955451		0.308339	0.441336	0.598938
		0.956228		0.309246	0.451566	0.603858
		0.959983		0.309505	0.455581	0.604635
		0.959983		0.309505	0.463092	0.605283
		0.961667		0.3187	0.464776	0.605801
		0.962703		0.319347	0.465552	0.610463
		0.96866		0.320901	0.486272	0.610722
		0.970085		0.32362	0.521367	0.612147
		0.972415		0.326081	0.531856	0.614996
		0.975005		0.327506	0.557627	0.622636
		0.980186		0.327506	0.641931	0.623672
		0.981869		0.328282	0.706034	0.62665
		0.984329		0.332297	0.773115	0.627039
		0.985495		0.337995	0.807173	0.629888
		0.990804		0.337995		0.633773
		0.993653		0.339549		0.634421
		0.993912		0.343952		0.634938
		0.99715		0.344729		0.636493
		0.997538		0.350038		0.636622
		0.997538		0.35224		0.63714
		1.0035		0.358974		0.640766
		1.01191		0.368428		0.640766
		1.02784		0.368557		0.641413
		1.03263		0.371277		0.643097
		1.04817		0.375291		0.643097
		1.0584		0.37542		0.643097
		1.06151		0.379694		0.643097
		1.06216		0.381766		0.643615
		1.06553		0.381766		0.646464
		1.06928		0.385392		0.6475
		1.07071		0.397306		0.650867
		1.07446		0.397954		0.652939
		1.0856		0.39886		0.658249
		1.08767		0.402616		0.659414
		1.09104		0.406759		0.664076
		1.10554		0.421134		0.664983
		1.12328		0.421393		0.665759
		1.13261		0.424501		0.67081
		1.13636		0.445739		0.67094
		1.16628		0.452473		0.679357
		1.1668		0.461149		0.681817
		1.16926		0.463869		0.682465
		1.18259		0.5101		0.685962
		1.22352		0.518648		0.685962
		1.3547		0.527842		0.686609
				0.562548		0.687645
				0.566433		0.68907
				0.598938		0.689458
				1.11124		0.694638
						0.704739
						0.707199
						0.713933
						0.71756
						0.717689
						0.718596
						0.721962
						0.721962
						0.723387
						0.729733
						0.730121
						0.731545
						0.743589
						0.743589
						0.743589
						0.747733
						0.750193
						0.7511
						0.753431
						0.759906
						0.765992
						0.771432
						0.772338
						0.776871
						0.778165
						0.782698
						0.783475
						0.784511
						0.784899
						0.785417
						0.787748
						0.789432
						0.790339
						0.791245
						0.801346
						0.803936
						0.806137
						0.80821
						0.816497
						0.819994
						0.820901
						0.82375
						0.827764
						0.830613
						0.832167
						0.843175
						0.84952
						0.852887
						0.867909
						0.881506
						0.889924
						0.897305
						0.928126
						0.952861
						0.987955
						0.993783
						1.02745
						1.19244
						1.19244

## Sheet: Figure 2C
	Figure 2. RAD51AP1-S2A cells exhibit impaired replication fork restart and fork progression in response to replication stress.
								Clone nomenclature: WT27, S2A4, S2A14, S2D3, S2D5 converted to WT, S2A-1, S2A-2, S2D-1 and S2D-2, respectively.
	Figure 2, C
			Stalled					Restarted
		AP1KO	28.4211	28.1147	27.2859			62.5731	63.2856	59.0711
		WT27	22.3358	29.7151	16.5789			64.8175	60.1086	75.614
		S2A4	47.8417	39.4775	40.5676			42.9856	48.6212	55.4257
		S2D3	19.4548	38.3392	18.9409			73.8538	48.4099	72.5051
		Table Analyzed	Stalled and Restarted forks after HU_red_green only added								Within each column, compare rows (simple effects within columns)
		Two-way ANOVA	Ordinary								Number of families	3
		Alpha	0.05								Number of comparisons per family	6
											Alpha	0.05
		Source of Variation	% of total variation	P value	P value summary	Significant?
		Interaction	7.086	0.0025	**	Yes					Tukey's multiple comparisons test	Mean Diff.	95.00% CI of diff.	Below threshold?	Summary	Adjusted P Value
		Row Factor	2.474e-13	>0.9999	ns	No
		Column Factor	86.97	<0.0001	****	Yes					Stalled
											AP1KO vs. WT27	5.064	-10.05 to 20.18	No	ns	0.7922
		ANOVA table	SS	DF	MS	F (DFn, DFd)	P value				AP1KO vs. S2A4	-14.69	-29.80 to 0.4258	No	ns	0.0589
		Interaction	1289	6	214.8	F (6, 24) = 4.770	P=0.0025				AP1KO vs. S2D3	2.362	-12.75 to 17.48	No	ns	0.9725
		Row Factor	4.5e-11	3	1.5e-11	F (3, 24) = 3.331e-013	P>0.9999				WT27 vs. S2A4	-19.75	-34.87 to -4.638	Yes	**	0.0072
		Column Factor	15817	2	7908	F (2, 24) = 175.6	P<0.0001				WT27 vs. S2D3	-2.702	-17.82 to 12.41	No	ns	0.9599
		Residual	1081	24	45.03						S2A4 vs. S2D3	17.05	1.936 to 32.16	Yes	*	0.0229
		Data summary									Restarted
		Number of columns (Column Factor)	3								AP1KO vs. WT27	-5.203	-20.32 to 9.911	No	ns	0.7786
		Number of rows (Row Factor)	4								AP1KO vs. S2A4	12.63	-2.482 to 27.75	No	ns	0.1248
		Number of values	36								AP1KO vs. S2D3	-3.28	-18.39 to 11.83	No	ns	0.9315
											WT27 vs. S2A4	17.84	2.722 to 32.95	Yes	*	0.0165
											WT27 vs. S2D3	1.924	-13.19 to 17.04	No	ns	0.9848
											S2A4 vs. S2D3	-15.91	-31.03 to -0.7978	Yes	*	0.0365
											Test details	Mean 1	Mean 2	Mean Diff.	SE of diff.	N1	N2	q	DF
											Stalled
											AP1KO vs. WT27	27.94	22.88	5.064	5.479	3	3	1.307	24
											AP1KO vs. S2A4	27.94	42.63	-14.69	5.479	3	3	3.791	24
											AP1KO vs. S2D3	27.94	25.58	2.362	5.479	3	3	0.6097	24
											WT27 vs. S2A4	22.88	42.63	-19.75	5.479	3	3	5.098	24
											WT27 vs. S2D3	22.88	25.58	-2.702	5.479	3	3	0.6974	24
											S2A4 vs. S2D3	42.63	25.58	17.05	5.479	3	3	4.401	24
											Restarted
											AP1KO vs. WT27	61.64	66.85	-5.203	5.479	3	3	1.343	24
											AP1KO vs. S2A4	61.64	49.01	12.63	5.479	3	3	3.261	24
											AP1KO vs. S2D3	61.64	64.92	-3.28	5.479	3	3	0.8465	24
											WT27 vs. S2A4	66.85	49.01	17.84	5.479	3	3	4.604	24
											WT27 vs. S2D3	66.85	64.92	1.924	5.479	3	3	0.4966	24
											S2A4 vs. S2D3	49.01	64.92	-15.91	5.479	3	3	4.107	24
																			24
																			24
																			24
																			24
																			24
																			24

[truncated: 16 more sheets: Figure 2E, Figure 2F, Figure S2B, Figure S2C, Figure S2D, Figure S2G, Figure S2H, Figure S3A and C , Figure 4B and C, Figure 4D and E, Figure S4B and C, Figure S4D, Figure S4E and F, Figure S4G, Figure 5, Figure S5]
